# Supplementary material for: High-threshold motor unit firing reflects force recovery following a bout of damaging eccentric exercise
Source: PLoS One. 2018 Apr 9;13(4):e0195051. doi: 10.1371/journal.pone.0195051 (PMC5890972; doi:10.1371/journal.pone.0195051)
Supplement: S1 Table — (CSV) [file pone.0195051.s001.csv]

Participant	Control (1)/Damage (2)	Day	Peak Torque
1	1	0	212.73
2	1	0	204.09
3	1	0	292.16
4	1	0	123.64
5	1	0	184.21
6	1	0	304.27
7	1	0	226.12
8	1	0	268.47
9	1	0	170.75
10	1	0	217.55
11	1	0	332.83
12	1	0	231.05
13	1	0	193.47
14	1	0	184.22
1	1	2	254.17
2	1	2	187.05
3	1	2	293.60
4	1	2	115.06
5	1	2	201.93
6	1	2	281.90
7	1	2	249.03
8	1	2	240.58
9	1	2	167.58
10	1	2	199.49
11	1	2	292.68
12	1	2	220.41
13	1	2	199.41
14	1	2	201.96
1	1	3	253.74
2	1	3	180.80
3	1	3	263.42
4	1	3	123.62
5	1	3	190.22
6	1	3	292.90
7	1	3	253.78
8	1	3	267.77
9	1	3	162.12
10	1	3	212.82
11	1	3	306.42
12	1	3	219.94
13	1	3	212.82
14	1	3	190.21
1	1	7	204.65
2	1	7	207.70
3	1	7	286.43
4	1	7	150.48
5	1	7	220.82
6	1	7	288.96
7	1	7	285.00
8	1	7	262.95
9	1	7	146.12
10	1	7	216.25
11	1	7	287.45
12	1	7	240.90
13	1	7	216.25
14	1	7	220.82
1	1	14	237.65
2	1	14	191.48
3	1	14	305.02
4	1	14	151.32
5	1	14	223.78
6	1	14	281.49
7	1	14	235.13
8	1	14	275.68
9	1	14	159.57
10	1	14	193.42
11	1	14	261.99
12	1	14	231.01
13	1	14	208.59
14	1	14	223.75
1	2	0	230.02
2	2	0	215.72
3	2	0	305.41
4	2	0	123.63
5	2	0	221.59
6	2	0	316.40
7	2	0	200.71
8	2	0	276.11
9	2	0	197.54
10	2	0	231.69
11	2	0	285.38
12	2	0	233.25
13	2	0	233.24
14	2	0	221.65
1	2	2	207.90
2	2	2	143.46
3	2	2	203.44
4	2	2	93.78
5	2	2	106.79
6	2	2	285.68
7	2	2	175.43
8	2	2	160.74
9	2	2	166.94
10	2	2	103.29
11	2	2	201.91
12	2	2	159.12
13	2	2	143.47
14	2	2	106.77
1	2	3	233.99
2	2	3	166.96
3	2	3	178.41
4	2	3	143.46
5	2	3	151.78
6	2	3	303.08
7	2	3	208.85
8	2	3	165.77
9	2	3	175.79
10	2	3	100.16
11	2	3	248.35
12	2	3	168.95
13	2	3	145.91
14	2	3	151.76
1	2	7	183.75
2	2	7	202.30
3	2	7	273.35
4	2	7	145.89
5	2	7	202.17
6	2	7	302.17
7	2	7	229.81
8	2	7	256.34
9	2	7	135.65
10	2	7	128.87
11	2	7	257.74
12	2	7	217.17
13	2	7	226.70
14	2	7	202.17
1	2	14	228.66
2	2	14	203.83
3	2	14	277.05
4	2	14	154.84
5	2	14	197.97
6	2	14	282.49
7	2	14	247.89
8	2	14	266.61
9	2	14	161.42
10	2	14	144.29
11	2	14	282.33
12	2	14	226.70
13	2	14	257.72
14	2	14	198.07
