# Supplementary material for: High-threshold motor unit firing reflects force recovery following a bout of damaging eccentric exercise
Source: PLoS One. 2018 Apr 9;13(4):e0195051. doi: 10.1371/journal.pone.0195051 (PMC5890972; doi:10.1371/journal.pone.0195051)
Supplement: S2 Table — (CSV) [file pone.0195051.s002.csv]

Participant	Control (1)/Damage (2)	Day	RTD
1	1	0	285.34
2	1	0	413.27
3	1	0	236.32
4	1	0	391.39
5	1	0	499.73
6	1	0	626.40
7	1	0	656.45
8	1	0	551.41
9	1	0	772.27
10	1	0	262.29
11	1	0	820.71
12	1	0	516.84
13	1	0	412.54
14	1	0	551.27
1	1	2	454.70
2	1	2	495.55
3	1	2	216.04
4	1	2	2.48
5	1	2	452.06
6	1	2	622.61
7	1	2	564.40
8	1	2	476.78
9	1	2	708.53
10	1	2	308.24
11	1	2	749.81
12	1	2	461.85
13	1	2	495.55
14	1	2	345.00
1	1	3	257.03
2	1	3	562.36
3	1	3	222.46
4	1	3	362.07
5	1	3	469.22
6	1	3	611.81
7	1	3	483.58
8	1	3	332.16
9	1	3	820.12
10	1	3	220.27
11	1	3	724.86
12	1	3	459.95
13	1	3	562.36
14	1	3	480.81
1	1	7	287.23
2	1	7	574.90
3	1	7	207.88
4	1	7	363.09
5	1	7	422.45
6	1	7	581.18
7	1	7	672.78
8	1	7	85.92
9	1	7	785.11
10	1	7	298.90
11	1	7	687.37
12	1	7	496.71
13	1	7	363.09
14	1	7	87.67
1	1	14	394.45
2	1	14	464.61
3	1	14	237.05
4	1	14	17.07
5	1	14	442.75
6	1	14	592.99
7	1	14	662.43
8	1	14	560.02
9	1	14	704.15
10	1	14	317.43
11	1	14	689.85
12	1	14	426.55
13	1	14	413.27
14	1	14	560.02
1	2	0	423.42
2	2	0	574.03
3	2	0	188.33
4	2	0	453.97
5	2	0	495.65
6	2	0	588.91
7	2	0	520.64
8	2	0	546.31
9	2	0	731.28
10	2	0	316.85
11	2	0	614.29
12	2	0	469.58
13	2	0	469.58
14	2	0	546.31
1	2	2	323.26
2	2	2	6.13
3	2	2	60.25
4	2	2	11.38
5	2	2	163.42
6	2	2	325.60
7	2	2	262.29
8	2	2	7.73
9	2	2	488.54
10	2	2	325.45
11	2	2	166.15
12	2	2	111.60
13	2	2	28.74
14	2	2	7.29
1	2	3	351.13
2	2	3	123.56
3	2	3	80.23
4	2	3	128.96
5	2	3	218.01
6	2	3	517.13
7	2	3	188.04
8	2	3	10.36
9	2	3	449.45
10	2	3	273.08
11	2	3	242.74
12	2	3	33.41
13	2	3	202.03
14	2	3	10.36
1	2	7	346.75
2	2	7	314.66
3	2	7	5.25
4	2	7	169.22
5	2	7	353.30
6	2	7	557.10
7	2	7	472.50
8	2	7	38.22
9	2	7	747.77
10	2	7	472.50
11	2	7	525.16
12	2	7	406.41
13	2	7	499.19
14	2	7	38.22
1	2	14	439.24
2	2	14	384.38
3	2	14	114.08
4	2	14	328.81
5	2	14	316.63
6	2	14	369.82
7	2	14	276.15
8	2	14	165.43
9	2	14	717.57
10	2	14	371.40
11	2	14	506.05
12	2	14	499.19
13	2	14	525.16
14	2	14	163.53
