# Supplementary material for: High-threshold motor unit firing reflects force recovery following a bout of damaging eccentric exercise
Source: PLoS One. 2018 Apr 9;13(4):e0195051. doi: 10.1371/journal.pone.0195051 (PMC5890972; doi:10.1371/journal.pone.0195051)
Supplement: S3 Table — (CSV) [file pone.0195051.s003.csv]

Participant	Control (1)/Damage (2)	Day	Pain
1	1	0	15.0
2	1	0	1.0
3	1	0	3.0
4	1	0	0.0
5	1	0	6.0
6	1	0	15.0
7	1	0	12.4
8	1	0	32.5
9	1	0	5.0
10	1	0	5.5
11	1	0	4.5
12	1	0	2.5
13	1	0	8.5
14	1	0	2.5
1	1	2	0.5
2	1	2	6.5
3	1	2	1.0
4	1	2	2.5
5	1	2	12.0
6	1	2	16.5
7	1	2	12.5
8	1	2	23.5
9	1	2	6.5
10	1	2	9.5
11	1	2	7.0
12	1	2	1.0
13	1	2	8.5
14	1	2	5.0
1	1	3	0.5
2	1	3	3.0
3	1	3	2.0
4	1	3	2.5
5	1	3	16.0
6	1	3	8.0
7	1	3	11.5
8	1	3	23.0
9	1	3	9.0
10	1	3	8.5
11	1	3	7.0
12	1	3	0.5
13	1	3	7.5
14	1	3	5.0
1	1	7	0.0
2	1	7	2.5
3	1	7	4.0
4	1	7	2.5
5	1	7	11.5
6	1	7	5.5
7	1	7	9.5
8	1	7	17.0
9	1	7	8.0
10	1	7	9.5
11	1	7	4.0
12	1	7	1.0
13	1	7	6.0
14	1	7	2.0
1	1	14	0.0
2	1	14	1.0
3	1	14	1.5
4	1	14	0.5
5	1	14	11.0
6	1	14	7.0
7	1	14	9.5
8	1	14	16.5
9	1	14	5.0
10	1	14	5.0
11	1	14	7.0
12	1	14	1.0
13	1	14	5.5
14	1	14	7.5
1	2	0	14.0
2	2	0	0.0
3	2	0	4.5
4	2	0	0.0
5	2	0	2.0
6	2	0	10.0
7	2	0	14.0
8	2	0	17.5
9	2	0	5.0
10	2	0	8.5
11	2	0	5.0
12	2	0	0.0
13	2	0	6.5
14	2	0	3.0
1	2	2	0.5
2	2	2	7.0
3	2	2	3.5
4	2	2	6.0
5	2	2	16.5
6	2	2	7.0
7	2	2	15.5
8	2	2	22.0
9	2	2	10.0
10	2	2	8.5
11	2	2	9.0
12	2	2	20.0
13	2	2	10.5
14	2	2	7.0
1	2	3	0.0
2	2	3	4.0
3	2	3	7.5
4	2	3	8.0
5	2	3	15.5
6	2	3	5.5
7	2	3	13.0
8	2	3	24.5
9	2	3	13.0
10	2	3	9.5
11	2	3	12.5
12	2	3	20.5
13	2	3	11.0
14	2	3	10.5
1	2	7	0.0
2	2	7	2.0
3	2	7	4.5
4	2	7	1.5
5	2	7	13.0
6	2	7	3.5
7	2	7	13.5
8	2	7	20.5
9	2	7	9.5
10	2	7	9.0
11	2	7	7.5
12	2	7	4.5
13	2	7	7.0
14	2	7	5.5
1	2	14	0.0
2	2	14	2.0
3	2	14	1.0
4	2	14	0.5
5	2	14	12.0
6	2	14	5.5
7	2	14	16.0
8	2	14	5.5
9	2	14	4.0
10	2	14	7.0
11	2	14	5.0
12	2	14	1.0
13	2	14	5.0
14	2	14	7.0
