# Supplementary material for: High-threshold motor unit firing reflects force recovery following a bout of damaging eccentric exercise
Source: PLoS One. 2018 Apr 9;13(4):e0195051. doi: 10.1371/journal.pone.0195051 (PMC5890972; doi:10.1371/journal.pone.0195051)
Supplement: S4 Table — (CSV) [file pone.0195051.s004.csv]

Participant	Control (1)/Damage (2)	Day	Mean Firing Rate T1	Mean Firing Rate T2	Mean Firing Rate T3
1	1	0	14.00	13.17	14.89
2	1	0	18.33	15.07	11.90
3	1	0	21.07	18.19	16.55
4	1	0	14.89	12.33	11.00
5	1	0	22.13	17.47	13.36
6	1	0	16.44	13.89	12.40
7	1	0	18.67	14.93	13.89
8	1	0	16.87	17.07	12.57
9	1	0	23.17	16.28	12.60
10	1	0	23.64	20.74	17.74
11	1	0	22.57	15.91	15.60
12	1	0	18.09	15.25	13.54
13	1	0	19.46	15.93	12.96
14	1	0	20.94	17.05	14.21
1	2	0	18.00	16.89	18.40
2	2	0	21.13	16.63	13.93
3	2	0	19.06	18.11	14.90
4	2	0	21.67	19.67	17.17
5	2	0	27.41	21.70	17.26
6	2	0	20.44	17.78	16.75
7	2	0	23.96	20.83	18.47
8	2	0	16.00	16.33	13.72
9	2	0	25.44	20.00	17.60
10	2	0	24.97	21.85	18.94
11	2	0	20.46	15.96	12.67
12	2	0	21.45	18.60	16.33
13	2	0	22.65	19.33	16.76
14	2	0	22.38	19.94	17.41
1	1	2	18.10	18.00	15.06
2	1	2	20.63	15.87	13.24
3	1	2	21.28	18.39	17.90
4	1	2	13.42	11.25	10.67
5	1	2	25.94	20.08	15.83
6	1	2	10.22	11.00	8.47
7	1	2	18.89	19.11	15.78
8	1	2	18.44	16.11	15.00
9	1	2	23.39	17.86	14.07
10	1	2	19.68	17.04	19.38
11	1	2	24.90	22.76	19.85
12	1	2	19.87	16.72	14.54
13	1	2	19.38	16.83	13.83
14	1	2	21.39	17.14	15.46
1	2	2	16.41	13.93	10.60
2	2	2	19.48	12.48	9.67
3	2	2	23.50	18.29	14.04
4	2	2	12.56	9.89	10.56
5	2	2	26.89	18.93	13.67
6	2	2	19.13	18.27	13.61
7	2	2	13.67	12.78	12.17
8	2	2	19.22	16.06	12.15
9	2	2	29.83	21.04	15.03
10	2	2	24.11	18.04	12.97
11	2	2	25.48	18.59	13.59
12	2	2	19.77	14.70	11.71
13	2	2	21.75	17.41	13.33
14	2	2	22.78	17.80	13.26
1	1	3	17.17	14.75	13.33
2	1	3	19.19	16.14	13.48
3	1	3	18.50	17.42	11.80
4	1	3	16.50	13.00	16.17
5	1	3	27.20	22.87	20.53
6	1	3	13.00	13.67	13.00
7	1	3	18.50	16.08	14.63
8	1	3	16.20	16.80	14.67
9	1	3	26.37	19.43	15.67
10	1	3	19.93	17.24	19.38
11	1	3	24.89	22.28	17.38
12	1	3	19.71	16.84	15.06
13	1	3	20.25	17.77	15.70
14	1	3	21.62	17.82	16.45
1	2	3	14.33	21.00	17.33
2	2	3	18.75	12.33	10.87
3	2	3	17.44	15.83	14.52
4	2	3	14.20	13.87	11.29
5	2	3	23.70	18.83	14.97
6	2	3	13.58	11.50	13.40
7	2	3	13.33	12.33	11.13
8	2	3	14.60	13.33	9.20
9	2	3	31.24	22.24	15.29
10	2	3	21.72	16.13	12.40
11	2	3	25.04	17.74	13.37
12	2	3	17.69	16.37	13.80
13	2	3	19.29	15.65	12.80
14	2	3	20.93	17.60	13.57
1	1	7	15.56	17.78	17.20
2	1	7	22.54	19.42	15.04
3	1	7	17.17	14.08	14.07
4	1	7	18.92	16.92	15.42
5	1	7	27.20	22.87	20.53
6	1	7	13.00	11.42	10.00
7	1	7	11.67	11.67	9.25
8	1	7	17.08	14.42	11.25
9	1	7	26.76	21.21	17.30
10	1	7	25.97	23.58	19.62
11	1	7	23.27	20.73	17.57
12	1	7	20.28	18.21	16.45
13	1	7	19.14	16.32	13.67
14	1	7	22.16	19.83	16.76
1	2	7	16.81	16.62	13.79
2	2	7	19.88	14.08	10.38
3	2	7	20.88	17.45	15.10
4	2	7	20.37	15.22	12.74
5	2	7	29.24	23.43	19.11
6	2	7	18.38	17.36	17.03
7	2	7	20.69	18.47	17.38
8	2	7	17.87	14.93	11.67
9	2	7	17.67	13.44	11.48
10	2	7	24.88	19.17	15.71
11	2	7	25.43	20.43	16.81
12	2	7	21.43	17.36	14.22
13	2	7	20.77	17.53	15.33
14	2	7	23.13	16.88	14.19
1	1	14	17.19	15.62	14.08
2	1	14	17.52	13.24	10.15
3	1	14	15.89	14.89	14.11
4	1	14	19.00	18.50	15.72
5	1	14	26.33	21.15	16.48
6	1	14	16.44	14.22	13.44
7	1	14	18.25	15.50	14.78
8	1	14	18.75	15.75	12.08
9	1	14	27.73	22.10	16.53
10	1	14	25.25	23.21	20.80
11	1	14	23.58	19.75	17.83
12	1	14	19.19	16.68	14.11
13	1	14	21.50	17.74	14.66
14	1	14	22.38	19.93	16.53
1	2	14	18.93	15.33	14.33
2	2	14	17.07	11.90	8.82
3	2	14	21.08	19.08	16.44
4	2	14	16.17	11.00	9.83
5	2	14	27.33	22.17	17.42
6	2	14	23.17	23.22	20.67
7	2	14	28.06	24.61	23.22
8	2	14	15.71	15.14	10.58
9	2	14	22.50	20.50	18.71
10	2	14	26.27	22.10	17.94
11	2	14	23.10	17.93	13.40
12	2	14	20.12	15.90	13.37
13	2	14	23.35	21.13	18.12
14	2	14	23.21	19.91	17.04
