# Supplementary material for: High-threshold motor unit firing reflects force recovery following a bout of damaging eccentric exercise
Source: PLoS One. 2018 Apr 9;13(4):e0195051. doi: 10.1371/journal.pone.0195051 (PMC5890972; doi:10.1371/journal.pone.0195051)
Supplement: S5 Table — (CSV) [file pone.0195051.s005.csv]

Participant	Control (1)/Damage (2)	Day	Cross Correlation
1	1	0	0.38
2	1	0	0.32
3	1	0	0.38
4	1	0	0.33
5	1	0	0.36
6	1	0	0.32
7	1	0	0.40
8	1	0	0.36
9	1	0	0.37
10	1	0	0.35
11	1	0	0.32
12	1	0	0.36
13	1	0	0.39
14	1	0	0.37
1	1	2	0.60
2	1	2	0.51
3	1	2	0.57
4	1	2	0.52
5	1	2	0.55
6	1	2	0.56
7	1	2	0.60
8	1	2	0.54
9	1	2	0.52
10	1	2	0.52
11	1	2	0.54
12	1	2	0.59
13	1	2	0.56
14	1	2	0.60
1	1	3	0.53
2	1	3	0.39
3	1	3	0.40
4	1	3	0.50
5	1	3	0.41
6	1	3	0.40
7	1	3	0.35
8	1	3	0.55
9	1	3	0.26
10	1	3	0.45
11	1	3	0.40
12	1	3	0.37
13	1	3	0.37
14	1	3	0.35
1	1	7	0.45
2	1	7	0.43
3	1	7	0.37
4	1	7	0.43
5	1	7	0.39
6	1	7	0.38
7	1	7	0.39
8	1	7	0.37
9	1	7	0.39
10	1	7	0.35
11	1	7	0.38
12	1	7	0.34
13	1	7	0.34
14	1	7	0.39
1	1	14	0.43
2	1	14	0.46
3	1	14	0.36
4	1	14	0.45
5	1	14	0.42
6	1	14	0.44
7	1	14	0.42
8	1	14	0.48
9	1	14	0.41
10	1	14	0.39
11	1	14	0.43
12	1	14	0.36
13	1	14	0.36
14	1	14	0.42
1	2	0	0.43
2	2	0	0.39
3	2	0	0.39
4	2	0	0.41
5	2	0	0.42
6	2	0	0.47
7	2	0	0.41
8	2	0	0.35
9	2	0	0.43
10	2	0	0.46
11	2	0	0.44
12	2	0	0.42
13	2	0	0.42
14	2	0	0.41
1	2	2	0.39
2	2	2	0.39
3	2	2	0.36
4	2	2	0.54
5	2	2	0.39
6	2	2	0.42
7	2	2	0.39
8	2	2	0.27
9	2	2	0.35
10	2	2	0.37
11	2	2	0.40
12	2	2	0.38
13	2	2	0.38
14	2	2	0.39
1	2	3	0.40
2	2	3	0.44
3	2	3	0.39
4	2	3	0.40
5	2	3	0.40
6	2	3	0.55
7	2	3	0.36
8	2	3	0.39
9	2	3	0.38
10	2	3	0.31
11	2	3	0.40
12	2	3	0.40
13	2	3	0.40
14	2	3	0.36
1	2	7	0.37
2	2	7	0.42
3	2	7	0.38
4	2	7	0.40
5	2	7	0.39
6	2	7	0.48
7	2	7	0.37
8	2	7	0.46
9	2	7	0.23
10	2	7	0.46
11	2	7	0.40
12	2	7	0.38
13	2	7	0.38
14	2	7	0.37
1	2	14	0.38
2	2	14	0.45
3	2	14	0.35
4	2	14	0.31
5	2	14	0.40
6	2	14	0.50
7	2	14	0.37
8	2	14	0.41
9	2	14	0.42
10	2	14	0.49
11	2	14	0.41
12	2	14	0.36
13	2	14	0.36
14	2	14	0.37
